# Supplementary material for: Metagenome-assembled genome distribution and key functionality highlight importance of aerobic metabolism in Svalbard permafrost
Source: FEMS Microbiol Ecol. 2020 Apr 17;96(5):fiaa057. doi: 10.1093/femsec/fiaa057 (PMC7174036; doi:10.1093/femsec/fiaa057)
Supplement: fiaa057_Supplemental_Files [file fiaa057_supplemental_files.zip]

Archive with 13 entries (13 files):
- Figure_S1.tiff
- Figure_S2.tiff
- Figure_S3.tiff
- Figure_S4.tiff
- Figure_S5.tiff
- Figure_S6.tiff
- Figure_S7.tiff
- Figure_S8.tiff
- Supplementary_data_info.docx
- Table_S1.xlsx
- Table_S2.xlsx
- Table_S3.xlsx
- Table_S4.xlsx
