# Supplementary material for: Metagenome-assembled genome distribution and key functionality highlight importance of aerobic metabolism in Svalbard permafrost
Source: FEMS Microbiol Ecol. 2020 Apr 17;96(5):fiaa057. doi: 10.1093/femsec/fiaa057 (PMC7174036; doi:10.1093/femsec/fiaa057)
Supplement: fiaa057_Supplemental_Files [file fiaa057_supplemental_files.zip › Table_S1.xlsx]

## Sheet: Table.S1
User Genome	GTDB Classification	FastANI Reference	FastANI Reference Radius	FastANI Taxonomy	FastANI ANI	FastANI Alignment Fraction	Closest Placement Reference	Closest Placement Taxonomy	Closest Placement ANI	Closest Placement Alignment Fraction	Classification Method	Note	Other Related References	AA Percent	RED Value
Acidobacteria_MAG_maxbin2.086	d__Bacteria; p__Acidobacteriota; c__Acidobacteriae; o__Acidobacteriales; f__Acidobacteriaceae; g__; s__										Placement	taxonomic novelty determined using RED		74.94	0.763871
Acidobacteria_MAG_maxbin2.039	d__Bacteria; p__Acidobacteriota; c__Acidobacteriae; o__UBA7541; f__UBA7541; g__UBA7541; s__						GCA_003161195.1	d__Bacteria; p__Acidobacteriota; c__Acidobacteriae; o__UBA7541; f__UBA7541; g__UBA7541; s__UBA7541 sp003161195	76.28	0.14	Placement	taxonomic classification fully defined by topology	GCA_003224055.1, s__UBA7541 sp00322405...	80.16	0.903845
Acidobacteria_MAG_maxbin2.041	d__Bacteria; p__Acidobacteriota; c__Acidobacteriae; o__Acidobacteriales; f__Acidobacteriaceae; g__Granulicella_A; s__Granulicella_A sp002413385	GCA_002413385.1	95	d__Bacteria; p__Acidobacteriota; c__Acidobacteriae; o__Acidobacteriales; f__Acidobacteriaceae; g__Granulicella_A; s__Granulicella_A sp002413385	97.32	0.69	GCA_002413385.1	d__Bacteria; p__Acidobacteriota; c__Acidobacteriae; o__Acidobacteriales; f__Acidobacteriaceae; g__Granulicella_A; s__Granulicella_A sp002413385	97.32	0.69	ANI/Placement	topological placement and ANI have congruent species assignments	GCA_003138795.1, s__Granulicella_A sp0...	84.15
Bacteroidetes_MAG_metabat.53	d__Bacteria; p__Bacteroidota; c__Bacteroidia; o__Chitinophagales; f__Chitinophagaceae; g__Palsa-955; s__						GCA_003132765.1	d__Bacteria; p__Bacteroidota; c__Bacteroidia; o__Chitinophagales; f__Chitinophagaceae; g__Palsa-955; s__Palsa-955 sp003132765	77.31	0.2	Placement	taxonomic classification fully defined by topology	GCA_002050465.1, s__Palsa-955 sp002050...	67.5	0.930512
Acidobacteria_MAG_metabat.94	d__Bacteria; p__Acidobacteriota; c__Acidobacteriae; o__Bryobacterales; f__Bryobacteraceae; g__BOG-234; s__						GCA_003136575.1	d__Bacteria; p__Acidobacteriota; c__Acidobacteriae; o__Bryobacterales; f__Bryobacteraceae; g__BOG-234; s__BOG-234 sp003136575	77.77	0.29	Placement	taxonomic novelty determined using RED		58.63	0.969306
Verrucomicrobia_MAG_metabat.89	d__Bacteria; p__Verrucomicrobiota; c__Verrucomicrobiae; o__Pedosphaerales; f__Pedosphaeraceae; g__UBA11358; s__						GCA_003133815.1	d__Bacteria; p__Verrucomicrobiota; c__Verrucomicrobiae; o__Pedosphaerales; f__Pedosphaeraceae; g__UBA11358; s__UBA11358 sp003133815	81.47	0.44	Placement	taxonomic classification fully defined by topology	GCA_003139955.1, s__UBA11358 sp0031399...	86.88	0.946633
Bacteroidetes_MAG_metabat.72	d__Bacteria; p__Bacteroidota; c__Bacteroidia; o__Bacteroidales; f__Prolixibacteraceae; g__UBA6024; s__						GCA_002429385.1	d__Bacteria; p__Bacteroidota; c__Bacteroidia; o__Bacteroidales; f__Prolixibacteraceae; g__UBA6024; s__UBA6024 sp002429385	93.19	0.81	Placement	taxonomic classification fully defined by topology	GCA_003457135.1, s__UBA6024 sp00345713...	76.35	0.993705
Gemmatimonadetes_MAG_metabat.51	d__Bacteria; p__Gemmatimonadota; c__Gemmatimonadetes; o__Gemmatimonadales; f__Gemmatimonadaceae; g__Fen-1247; s__Fen-1247 sp003136975	GCA_003136975.1	95	d__Bacteria; p__Gemmatimonadota; c__Gemmatimonadetes; o__Gemmatimonadales; f__Gemmatimonadaceae; g__Fen-1247; s__Fen-1247 sp003136975	98.27	0.66	GCA_003136975.1	d__Bacteria; p__Gemmatimonadota; c__Gemmatimonadetes; o__Gemmatimonadales; f__Gemmatimonadaceae; g__Fen-1247; s__Fen-1247 sp003136975	98.27	0.66	ANI/Placement	topological placement and ANI have congruent species assignments	GCA_003155795.1, s__Fen-1247 sp0031557...	74.62
Betaproteobacterium_MAG_metabat.40	d__Bacteria; p__Proteobacteria; c__Gammaproteobacteria; o__Burkholderiales; f__Palsa-1005; g__PALSA-1003; s__						GCA_003153475.1	d__Bacteria; p__Proteobacteria; c__Gammaproteobacteria; o__Burkholderiales; f__Palsa-1005; g__PALSA-1003; s__PALSA-1003 sp003153475	77.75	0.29	Placement	taxonomic novelty determined using RED		91.33	0.867567
Actinobacterium_MAG_metabat.67	d__Bacteria; p__Dormibacterota; c__Dormibacteria; o__UBA8260; f__UBA8260; g__Palsa-875; s__						GCA_003153125.1	d__Bacteria; p__Dormibacterota; c__Dormibacteria; o__UBA8260; f__UBA8260; g__Palsa-875; s__Palsa-875 sp003153125	81.3	0.64	Placement	taxonomic classification fully defined by topology	GCA_003244045.1, s__Palsa-875 sp003244...	88.75	0.956939
Actinobacterium_MAG_metabat.26	d__Bacteria; p__Actinobacteriota; c__Actinobacteria; o__Propionibacteriales; f__Propionibacteriaceae; g__Fen-668; s__										Placement	taxonomic novelty determined using RED		68.45	0.972395
Bacteria_MAG_metabat.48	d__Bacteria; p__Patescibacteria; c__Microgenomatia; o__Levybacterales; f__GWA1-39-11; g__; s__										Placement	taxonomic classification fully defined by topology		44.29	0.802164
Bacteroidetes_MAG_metabat.174	d__Bacteria; p__Bacteroidota; c__Bacteroidia; o__Chitinophagales; f__Chitinophagaceae; g__Palsa-955; s__						GCA_002050465.1	d__Bacteria; p__Bacteroidota; c__Bacteroidia; o__Chitinophagales; f__Chitinophagaceae; g__Palsa-955; s__Palsa-955 sp002050465	80.38	0.44	Placement	taxonomic classification fully defined by topology	GCA_003132765.1, s__Palsa-955 sp003132...	62.28	0.946912
Bacteroidetes_MAG_metabat.175	d__Bacteria; p__Bacteroidota; c__Bacteroidia; o__; f__; g__; s__										Placement	taxonomic novelty determined using RED		39.76	0.564905
Acidobacteria_MAG_metabat.170	d__Bacteria; p__Acidobacteriota; c__Acidobacteriae; o__Bryobacterales; f__Bryobacteraceae; g__Palsa-89; s__										Placement	taxonomic classification fully defined by topology	GCA_003162425.1, s__Palsa-89 sp0031624...	45.85	0.941897
Actinobacterium_MAG_metabat.167	d__Bacteria; p__Actinobacteriota; c__Acidimicrobiia; o__IMCC26256; f__PALSA-555; g__PALSA-555; s__						GCA_003140175.1	d__Bacteria; p__Actinobacteriota; c__Acidimicrobiia; o__IMCC26256; f__PALSA-555; g__PALSA-555; s__PALSA-555 sp003140175	79.38	0.57	Placement	taxonomic novelty determined using RED		60.12	0.87778
Rhizobiales_MAG_metabat.172	d__Bacteria; p__Proteobacteria; c__Alphaproteobacteria; o__Rhizobiales; f__Methyloligellaceae; g__Methyloceanibacter; s__Methyloceanibacter sp003135455	GCA_003135455.1	95	d__Bacteria; p__Proteobacteria; c__Alphaproteobacteria; o__Rhizobiales; f__Methyloligellaceae; g__Methyloceanibacter; s__Methyloceanibacter sp003135455	97.34	0.87	GCA_003135455.1	d__Bacteria; p__Proteobacteria; c__Alphaproteobacteria; o__Rhizobiales; f__Methyloligellaceae; g__Methyloceanibacter; s__Methyloceanibacter sp003135455	97.34	0.87	ANI/Placement	topological placement and ANI have congruent species assignments	GCA_002383105.1, s__Methyloceanibacter...	83.55
Solirubrobacterales_MAG_metabat.163	d__Bacteria; p__Actinobacteriota; c__Thermoleophilia; o__Solirubrobacterales; f__Solirubrobacteraceae; g__QHBW01; s__						GCA_003244205.1	d__Bacteria; p__Actinobacteriota; c__Thermoleophilia; o__Solirubrobacterales; f__Solirubrobacteraceae; g__QHBW01; s__QHBW01 sp003244205	77.6	0.38	Placement	taxonomic novelty determined using RED		68.12	0.854551
Alphaproteobacteria_MAG_metabat.158	d__Bacteria; p__Proteobacteria; c__Alphaproteobacteria; o__UBA1301; f__UBA1301; g__UBA6038; s__						GCA_001896865.1	d__Bacteria; p__Proteobacteria; c__Alphaproteobacteria; o__UBA1301; f__UBA1301; g__UBA6038; s__UBA6038 sp001896865	78	0.28	Placement	taxonomic classification fully defined by topology	GCA_003158585.1, s__UBA6038 sp00315858...	84.11	0.890899
Chloroflexi_MAG_metabat.164	d__Bacteria; p__Chloroflexota; c__Dehalococcoidia; o__SM23-28-2; f__RBG-16-64-32; g__; s__										Placement	taxonomic novelty determined using RED		79.56	0.786951
Saccharibacteria_MAG_metabat.166	d__Bacteria; p__Patescibacteria; c__Saccharimonadia; o__Saccharimonadales; f__Saccharimonadaceae; g__UBA1547; s__										Placement	taxonomic classification fully defined by topology	GCA_002413425.1, s__UBA1547 sp00241342...	75.65	0.929732
Bacteroidetes_MAG_metabat.156	d__Bacteria; p__Bacteroidota; c__Bacteroidia; o__Chitinophagales; f__Chitinophagaceae; g__Palsa-955; s__						GCA_003132765.1	d__Bacteria; p__Bacteroidota; c__Bacteroidia; o__Chitinophagales; f__Chitinophagaceae; g__Palsa-955; s__Palsa-955 sp003132765	75.75	0.13	Placement	taxonomic classification fully defined by topology	GCA_002050465.1, s__Palsa-955 sp002050...	84.05	0.919626
Chloroflexi_MAG_metabat.14	d__Bacteria; p__Dormibacterota; c__Dormibacteria; o__; f__; g__; s__										Placement	taxonomic novelty determined using RED		91.41	0.5599
Chloroflexi_MAG_metabat.143	d__Bacteria; p__Chloroflexota_A; c__Ellin6529; o__CSP1-4; f__CSP1-4; g__Palsa-1032; s__						GCA_003169735.1	d__Bacteria; p__Chloroflexota_A; c__Ellin6529; o__CSP1-4; f__CSP1-4; g__Palsa-1032; s__Palsa-1032 sp003169735	77.8	0.26	Placement	taxonomic novelty determined using RED		84.29	0.865647
Chloroflexi_MAG_metabat.140	d__Bacteria; p__Chloroflexota_A; c__Ellin6529; o__QHBO01; f__QHBO01; g__; s__						GCA_003243965.1	d__Bacteria; p__Chloroflexota_A; c__Ellin6529; o__QHBO01; f__QHBO01; g__QHBO01; s__QHBO01 sp003243965	78.35	0.37	Placement	taxonomic novelty determined using RED		62.24	0.843229
Verrucomicrobia_MAG_metabat.138	d__Bacteria; p__Verrucomicrobiota; c__Verrucomicrobiae; o__Chthoniobacterales; f__UBA10450; g__AV40; s__										Placement	taxonomic novelty determined using RED		76.33	0.935925
Bacteroidetes_MAG_metabat.121	d__Bacteria; p__Bacteroidota; c__Bacteroidia; o__Chitinophagales; f__Chitinophagaceae; g__Palsa-955; s__						GCA_003132765.1	d__Bacteria; p__Bacteroidota; c__Bacteroidia; o__Chitinophagales; f__Chitinophagaceae; g__Palsa-955; s__Palsa-955 sp003132765	76.15	0.12	Placement	taxonomic classification fully defined by topology	GCA_002050465.1, s__Palsa-955 sp002050...	75.58	0.916641
Bacteroidetes_MAG_metabat.151	d__Bacteria; p__Bacteroidota; c__Bacteroidia; o__Chitinophagales; f__Chitinophagaceae; g__Palsa-955; s__						GCA_003132765.1	d__Bacteria; p__Bacteroidota; c__Bacteroidia; o__Chitinophagales; f__Chitinophagaceae; g__Palsa-955; s__Palsa-955 sp003132765	77.27	0.13	Placement	taxonomic classification fully defined by topology	GCA_002050465.1, s__Palsa-955 sp002050...	93.41	0.913863
Verrucomicrobia_MAG_metabat.147	d__Bacteria; p__Verrucomicrobiota; c__Verrucomicrobiae; o__Chthoniobacterales; f__UBA10450; g__; s__										Placement	taxonomic classification fully defined by topology		81.19	0.858382
Actinobacterium_MAG_metabat.154	d__Bacteria; p__Actinobacteriota; c__Thermoleophilia; o__20CM-4-69-9; f__20CM-4-69-9; g__UBA5186; s__UBA5186 sp002413095	GCA_002413095.1	95	d__Bacteria; p__Actinobacteriota; c__Thermoleophilia; o__20CM-4-69-9; f__20CM-4-69-9; g__UBA5186; s__UBA5186 sp002413095	99.09	0.85	GCA_002413095.1	d__Bacteria; p__Actinobacteriota; c__Thermoleophilia; o__20CM-4-69-9; f__20CM-4-69-9; g__UBA5186; s__UBA5186 sp002413095	99.09	0.85	ANI/Placement	topological placement and ANI have congruent species assignments		77.56
Actinobacterium_MAG_metabat.123	d__Bacteria; p__Actinobacteriota; c__Thermoleophilia; o__Solirubrobacterales; f__Solirubrobacteraceae; g__Palsa-465; s__										Placement	taxonomic classification fully defined by topology	GCA_003244035.1, s__Palsa-465 sp003244...	80.67	0.900905
Bacteria_MAG_metabat133	d__Bacteria; p__Dormibacterota; c__Dormibacteria; o__UBA8260; f__UBA8260; g__; s__										Placement	taxonomic novelty determined using RED		85.18	0.851405
Thaumarchaeote_MAG_metabat16	d__Archaea; p__Crenarchaeota; c__Nitrososphaeria; o__Nitrososphaerales; f__Nitrososphaeraceae; g__UBA10452; s__UBA10452 sp002501855	GCA_002501855.1	95	d__Archaea; p__Crenarchaeota; c__Nitrososphaeria; o__Nitrososphaerales; f__Nitrososphaeraceae; g__UBA10452; s__UBA10452 sp002501855	99.16	0.78	GCA_002501855.1	d__Archaea; p__Crenarchaeota; c__Nitrososphaeria; o__Nitrososphaerales; f__Nitrososphaeraceae; g__UBA10452; s__UBA10452 sp002501855	99.16	0.78	ANI/Placement	topological placement and ANI have congruent species assignments	GCA_003176995.1, s__UBA10452 sp0031769...	51.58
Verrucomicrobia_MAG_metabat.159	d__Bacteria; p__Verrucomicrobiota; c__Verrucomicrobiae; o__Chthoniobacterales; f__UBA10450; g__; s__						GCA_003169975.1	d__Bacteria; p__Verrucomicrobiota; c__Verrucomicrobiae; o__Chthoniobacterales; f__UBA10450; g__Palsa-1392; s__Palsa-1392 sp003169975	77.18	0.27	Placement	taxonomic novelty determined using RED		73.95	0.838794
Betaproteobacteria_MAG_metabat155	d__Bacteria; p__Proteobacteria; c__Gammaproteobacteria; o__Burkholderiales; f__Gallionellaceae; g__Gallionella; s__						GCA_002403995.1	d__Bacteria; p__Proteobacteria; c__Gammaproteobacteria; o__Burkholderiales; f__Gallionellaceae; g__Gallionella; s__Gallionella sp002403995	93.74	0.83	Placement	taxonomic classification fully defined by topology	GCA_003153155.1, s__Gallionella sp0031...	52.98	0.988002
Bacteroidetes_MAG_metabat.12	d__Bacteria; p__Bacteroidota; c__Bacteroidia; o__Bacteroidales; f__FEN-979; g__; s__										Placement	taxonomic novelty determined using RED		70.58	0.793712
Actinobacterium_MAG_metabat.122	d__Bacteria; p__Actinobacteriota; c__Acidimicrobiia; o__IMCC26256; f__PALSA-555; g__; s__						GCA_003140175.1	d__Bacteria; p__Actinobacteriota; c__Acidimicrobiia; o__IMCC26256; f__PALSA-555; g__PALSA-555; s__PALSA-555 sp003140175	76.84	0.27	Placement	taxonomic novelty determined using RED		68.89	0.762545
Actinobacterium_MAG_metabat.113	d__Bacteria; p__Actinobacteriota; c__UBA4738; o__UBA4738; f__HRBIN12; g__; s__						GCA_002898915.1	d__Bacteria; p__Actinobacteriota; c__UBA4738; o__UBA4738; f__HRBIN12; g__HRBIN12; s__HRBIN12 sp002898915	76.8	0.22	Placement	taxonomic novelty determined using RED		94.27	0.775009
Solirubrobacterales_MAG_metabat.100	d__Bacteria; p__Actinobacteriota; c__Thermoleophilia; o__Solirubrobacterales; f__Solirubrobacteraceae; g__Palsa-465; s__						GCA_003137075.1	d__Bacteria; p__Actinobacteriota; c__Thermoleophilia; o__Solirubrobacterales; f__Solirubrobacteraceae; g__Palsa-465; s__Palsa-465 sp003137075	76.62	0.16	Placement	taxonomic classification fully defined by topology	GCA_003244035.1, s__Palsa-465 sp003244...	54.23	0.902166
Actinobacterium_MAG_metabat.115	d__Bacteria; p__Actinobacteriota; c__UBA4738; o__UBA4738; f__UBA4738; g__; s__										Placement	taxonomic novelty determined using RED		66.17	0.771237
Alphaproteobacteria_MAG_maxbin2.128	d__Bacteria; p__Proteobacteria; c__Alphaproteobacteria; o__Rhizobiales; f__Anderseniellaceae; g__PALSA-927; s__						GCA_003151375.1	d__Bacteria; p__Proteobacteria; c__Alphaproteobacteria; o__Rhizobiales; f__Anderseniellaceae; g__PALSA-927; s__PALSA-927 sp003151375	85.69	0.77	Placement	taxonomic novelty determined using RED		74.44	0.986156
Acidobacteria_MAG_maxbin2.102	d__Bacteria; p__Acidobacteriota; c__Acidobacteriae; o__Acidobacteriales; f__Acidobacteriaceae; g__KBS-83; s__						GCF_000381585.1	d__Bacteria; p__Acidobacteriota; c__Acidobacteriae; o__Acidobacteriales; f__Acidobacteriaceae; g__KBS-83; s__KBS-83 sp000381585	78.73	0.47	Placement	taxonomic novelty determined using RED		73.06	0.947683
Saccharibacteria_MAG_metabat.119	d__Bacteria; p__Patescibacteria; c__Saccharimonadia; o__Saccharimonadales; f__UBA10212; g__; s__										Placement	taxonomic classification fully defined by topology		71.98	0.837505
Nitrosospira_MAG_metabat.1	d__Bacteria; p__Proteobacteria; c__Gammaproteobacteria; o__Burkholderiales; f__Nitrosomonadaceae; g__Nitrosospira; s__						GCF_900102495.1	d__Bacteria; p__Proteobacteria; c__Gammaproteobacteria; o__Burkholderiales; f__Nitrosomonadaceae; g__Nitrosospira; s__Nitrosospira sp900102495	79.31	0.58	Placement	taxonomic classification fully defined by topology	GCF_900103165.1, s__Nitrosospira multi...	45.3	0.915888
Acidobacteria_MAG_maxbin2.096	d__Bacteria; p__Acidobacteriota; c__Acidobacteriae; o__UBA7541; f__; g__; s__										Placement	taxonomic novelty determined using RED		39.23	0.665754
Nitrospirae_MAG_maxbin2.095	d__Bacteria; p__Nitrospirota; c__Nitrospiria; o__Nitrospirales; f__Nitrospiraceae; g__Palsa-1315; s__						GCA_003135435.1	d__Bacteria; p__Nitrospirota; c__Nitrospiria; o__Nitrospirales; f__Nitrospiraceae; g__Palsa-1315; s__Palsa-1315 sp003135435	92.69	0.8	Placement	taxonomic classification fully defined by topology	GCA_002869885.1, s__Palsa-1315 sp00286...	49.96	0.990926
Gemmatimonadetes_MAG_maxbin2.090	d__Bacteria; p__Gemmatimonadota; c__Gemmatimonadetes; o__Gemmatimonadales; f__GWC2-71-9; g__; s__										Placement	taxonomic classification fully defined by topology		60.85	0.791196
Actinobacterium_MAG_maxbin2.071	d__Bacteria; p__Actinobacteriota; c__Thermoleophilia; o__Solirubrobacterales; f__Solirubrobacteraceae; g__Palsa-744; s__						GCA_003134675.1	d__Bacteria; p__Actinobacteriota; c__Thermoleophilia; o__Solirubrobacterales; f__Solirubrobacteraceae; g__Palsa-744; s__Palsa-744 sp003134675	80.01	0.59	Placement	taxonomic classification fully defined by topology	GCA_003151895.1, s__Palsa-744 sp003151...	74.05	0.940844
Proteobacteria_MAG_maxbin2.015	d__Bacteria; p__Patescibacteria; c__Saccharimonadia; o__Saccharimonadales; f__Saccharimonadaceae; g__UBA1547; s__						GCA_002429375.1	d__Bacteria; p__Patescibacteria; c__Saccharimonadia; o__Saccharimonadales; f__Saccharimonadaceae; g__UBA1547; s__UBA1547 sp002429375	94.9	0.8	Placement	taxonomic classification fully defined by topology	GCA_002413425.1, s__UBA1547 sp00241342...	75.95	0.997273
Chloroflexi_MAG_maxbin2.021	d__Bacteria; p__Chloroflexota_A; c__Ellin6529; o__CSP1-4; f__CSP1-4; g__; s__										Placement	taxonomic novelty determined using RED		72.06	0.830007
Rhizobiales_MAG_maxbin2.011	d__Bacteria; p__Proteobacteria; c__Alphaproteobacteria; o__Rhizobiales; f__Xanthobacteraceae; g__Pseudolabrys; s__						GCA_003152455.1	d__Bacteria; p__Proteobacteria; c__Alphaproteobacteria; o__Rhizobiales; f__Xanthobacteraceae; g__Pseudolabrys; s__Pseudolabrys sp003152455	92.32	0.74	Placement	taxonomic classification fully defined by topology	GCA_003133345.1, s__Pseudolabrys sp003...	36.29	0.98955
Firmicutes_MAG_maxbin2.064	d__Bacteria; p__Firmicutes_B; c__Desulfitobacteriia; o__Desulfitobacteriales; f__Desulfitobacteriaceae; g__Desulfosporosinus; s__						GCA_002413075.1	d__Bacteria; p__Firmicutes_B; c__Desulfitobacteriia; o__Desulfitobacteriales; f__Desulfitobacteriaceae; g__Desulfosporosinus; s__Desulfosporosinus sp002413075	97.2	0.63	Placement	taxonomic classification fully defined by topology	GCA_003132105.1, s__Desulfosporosinus ...	41.09	0.995335
Proteobacteria_MAG_maxbin2.012	d__Bacteria; p__Proteobacteria; c__Gammaproteobacteria; o__Burkholderiales; f__Gallionellaceae; g__Gallionella; s__						GCA_002429165.1	d__Bacteria; p__Proteobacteria; c__Gammaproteobacteria; o__Burkholderiales; f__Gallionellaceae; g__Gallionella; s__Gallionella sp002429165	97.06	0.5	Placement	taxonomic classification fully defined by topology	GCA_003153155.1, s__Gallionella sp0031...	61.17	0.996565
Proteobacteria_MAG_metabat.177	d__Bacteria; p__Proteobacteria; c__Gammaproteobacteria; o__Steroidobacterales; f__Steroidobacteraceae; g__Bog-1198; s__						GCA_003165495.1	d__Bacteria; p__Proteobacteria; c__Gammaproteobacteria; o__Steroidobacterales; f__Steroidobacteraceae; g__Bog-1198; s__Bog-1198 sp003165495	78.58	0.37	Placement	taxonomic classification fully defined by topology	GCA_003134045.1, s__Bog-1198 sp0031340...	86.98	0.960129
Betaproteobacteria_MAG_metabat.28	d__Bacteria; p__Proteobacteria; c__Gammaproteobacteria; o__Burkholderiales; f__Burkholderiaceae; g__Rhizobacter; s__						GCA_003152055.1	d__Bacteria; p__Proteobacteria; c__Gammaproteobacteria; o__Burkholderiales; f__Burkholderiaceae; g__Rhizobacter; s__Rhizobacter sp003152055	80.17	0.55	Placement	taxonomic classification fully defined by topology	GCF_001425865.1, s__Rhizobacter sp0014...	57.5	0.959395
Chloroflexi_MAG_metabat.179	d__Bacteria; p__Chloroflexota_A; c__Ellin6529; o__CSP1-4; f__CSP1-4; g__UBA5189; s__										Placement	taxonomic classification fully defined by topology	GCA_003250155.1, s__UBA5189 sp00325015...	89.94	0.890676
