# Supplementary material for: Metagenome-assembled genome distribution and key functionality highlight importance of aerobic metabolism in Svalbard permafrost
Source: FEMS Microbiol Ecol. 2020 Apr 17;96(5):fiaa057. doi: 10.1093/femsec/fiaa057 (PMC7174036; doi:10.1093/femsec/fiaa057)
Supplement: fiaa057_Supplemental_Files [file fiaa057_supplemental_files.zip › Table_S2.xlsx]

## Sheet: SvalbardMAG_aln_Gadkari
qseqid	Svalbard_MAG	Svalbard_Taxa	sseqid	SIP_Gadkari_2020_Taxa	pident	length	mismatch	gapopen	qstart	qend	sstart	send	evalue	bitscore
k127_268166	maxbin2.015	Proteobacteria	SeqRunB_OTU135	Saccharibacteria	76.471	340	54	23	135	460	98	425	6.45e-43	161
k127_4586188	maxbin2.015	Proteobacteria	SeqRunB_OTU69	Saccharibacteria	85.613	424	57	4	717	1138	425	4	1.54e-127	442
k127_171559	maxbin2.041	Acidobacteria	SeqRunB_OTU37	Saccharibacteria	77.108	332	65	10	845	1170	98	424	3.22e-49	182
k127_3101191	metabat.14	Chloroﬂexi	SeqRunB_OTU16	Verrucomicrobia	76.899	316	66	7	6622	6933	130	442	1.65e-45	172

## Sheet: Tourto_aln_SvalbardMAG
qseqid	SIP_Tourto_2014_Taxa	sseqid	Svalbard_MAG	Svalbard_Taxa	pident	length	mismatch	gapopen	qstart	qend	sstart	send	evalue	bitscore
JX859914.1	Gemmatimonadetes	k127_171559	maxbin2.041	Acidobacteria	87.568	925	88	13	1	900	373	1295	0	1046
JX859915.1	Gemmatimonadetes	k127_171559	maxbin2.041	Acidobacteria	86.652	929	91	20	1	902	373	1295	0	998
JX859916.1	Actinobacteria	k127_3101191	metabat.14	Chloroﬂexi	84.824	1107	137	29	1	1092	6154	7244	0	1085
JX859917.1	Actinobacteria	k127_3101191	metabat.14	Chloroﬂexi	79.78	1093	172	25	1	1079	6154	7211	0	749
JX859918.1	Actinobacteria	k127_3101191	metabat.14	Chloroﬂexi	82.553	854	120	11	228	1077	6383	7211	0	725
JX859919.1	Actinobacteria	k127_3101191	metabat.14	Chloroﬂexi	81.103	1106	167	33	1	1079	6154	7244	0	846
JX859920.1	Actinobacteria	k127_3101191	metabat.14	Chloroﬂexi	80.888	1104	173	31	1	1079	6154	7244	0	835
JX859921.1	Actinobacteria	k127_3101191	metabat.14	Chloroﬂexi	81.112	863	129	18	228	1080	6383	7221	0	660
JX859922.1	Actinobacteria	k127_3101191	metabat.14	Chloroﬂexi	81.208	894	128	23	218	1098	6378	7244	0	684
JX859923.1	Actinobacteria	k127_3101191	metabat.14	Chloroﬂexi	80.343	875	136	19	217	1080	6378	7227	1.92e-179	630
JX859924.1	Actinobacteria	k127_3101191	metabat.14	Chloroﬂexi	81.299	893	129	20	217	1097	6378	7244	0	689
JX859925.1	Actinobacteria	k127_3101191	metabat.14	Chloroﬂexi	81.187	893	130	20	215	1095	6378	7244	0	684
JX859926.1	Chloroflexi	k127_1045442	metabat.158	Alphaproteobacteria	74.721	1076	228	34	1	1056	57018	58069	3.4e-122	440
JX859927.1	Chloroflexi	k127_3101191	metabat.14	Chloroﬂexi	81.475	1112	166	29	1	1093	6154	7244	0	876
JX859928.1	Chloroflexi	k127_3101191	metabat.14	Chloroﬂexi	81.579	1102	169	27	1	1080	6154	7243	0	880
JX859929.1	Chloroflexi	k127_3101191	metabat.14	Chloroﬂexi	82.45	1094	170	19	1	1075	6154	7244	0	937
JX859930.1	Chloroflexi	k127_3101191	metabat.14	Chloroﬂexi	82.818	1100	159	25	1	1079	6154	7244	0	957
JX859931.1	Chloroflexi	k127_3101191	metabat.14	Chloroﬂexi	84.607	877	113	19	236	1100	6378	7244	0	852
JX859932.1	Chloroflexi	k127_3101191	metabat.14	Chloroﬂexi	82.049	1103	160	33	1	1077	6154	7244	0	905
JX859933.1	Chloroflexi	k127_3101191	metabat.14	Chloroﬂexi	82.971	1104	150	31	1	1079	6154	7244	0	963
JX859934.1	Chloroflexi	k127_3101191	metabat.14	Chloroﬂexi	82.486	1102	157	30	1	1077	6154	7244	0	933
JX859935.1	Chloroflexi	k127_3101191	metabat.14	Chloroﬂexi	82.396	1102	158	32	1	1077	6154	7244	0	928
JX859936.1	Acidobacteria	k127_3101191	metabat.14	Chloroﬂexi	82.614	857	111	24	230	1080	6378	7202	0	723
JX859937.1	Acidobacteria	k127_1355597	maxbin2.015	Proteobacteria	82.864	782	100	18	346	1123	3370	2619	0	671
JX859938.1	Acidobacteria	k127_1355597	maxbin2.015	Proteobacteria	82.162	740	99	17	345	1080	3370	2660	1.17e-171	604
JX859939.1	Acidobacteria	k127_1045442	metabat.158	Alphaproteobacteria	80.332	1083	166	36	1	1067	57018	58069	0	776
JX859940.1	Acidobacteria	k127_1355597	maxbin2.015	Proteobacteria	86.243	756	84	20	316	1060	3370	2624	0	802
JX859941.1	Proteobacteria	k127_3101191	metabat.14	Chloroﬂexi	78.828	1143	172	41	1	1125	6154	7244	0	706
JX859942.1	Proteobacteria	k127_1045442	metabat.158	Alphaproteobacteria	84.015	1076	143	19	1	1071	57018	58069	0	1007
JX859943.1	Proteobacteria	k127_1045442	metabat.158	Alphaproteobacteria	87.452	1052	128	3	1	1052	57018	58065	0	1208
JX859944.1	Proteobacteria	k127_1045442	metabat.158	Alphaproteobacteria	85.3	1068	129	25	1	1056	57018	58069	0	1077
JX859945.1	Proteobacteria	k127_3101191	metabat.14	Chloroﬂexi	79.854	1097	188	26	1	1075	6154	7239	0	771
JX859946.1	Proteobacteria	k127_1045442	metabat.158	Alphaproteobacteria	81.839	870	132	12	234	1099	57222	58069	0	708
JX859947.1	Proteobacteria	k127_3101191	metabat.14	Chloroﬂexi	77.571	1128	191	43	1	1103	6154	7244	9.15e-178	625
JX859948.1	Proteobacteria	k127_1045442	metabat.158	Alphaproteobacteria	82.828	891	101	29	226	1104	57219	58069	0	750
JX859949.1	Proteobacteria	k127_1045442	metabat.158	Alphaproteobacteria	80.814	860	125	18	227	1080	57219	58044	0	638
JX859950.1	Proteobacteria	k127_1045442	metabat.158	Alphaproteobacteria	81.13	885	131	17	228	1109	57218	58069	0	676
JX859951.1	Proteobacteria	k127_1045442	metabat.158	Alphaproteobacteria	81.257	859	122	18	228	1080	57218	58043	0	658
