# Supplementary material for: Metagenome-assembled genome distribution and key functionality highlight importance of aerobic metabolism in Svalbard permafrost
Source: FEMS Microbiol Ecol. 2020 Apr 17;96(5):fiaa057. doi: 10.1093/femsec/fiaa057 (PMC7174036; doi:10.1093/femsec/fiaa057)
Supplement: fiaa057_Supplemental_Files [file fiaa057_supplemental_files.zip › Table_S3.xlsx]

## Sheet: Table.S2
Module_ID	Module_Anno	Pathway
M00009	Citrate cycle (TCA cycle, Krebs cycle)	Energy Production & Oxidative phosphorylation
M00152	Cytochrome bc1 complex	Energy Production & Oxidative phosphorylation
M00151	Cytochrome bc1 complex respiratory unit	Energy Production & Oxidative phosphorylation
M00153	Cytochrome bd ubiquinol oxidase	Energy Production & Oxidative phosphorylation
M00154	Cytochrome c oxidase	Energy Production & Oxidative phosphorylation
M00156	Cytochrome c oxidase, cbb3-type	Energy Production & Oxidative phosphorylation
M00155	Cytochrome c oxidase, prokaryotes	Energy Production & Oxidative phosphorylation
M00157	F-type ATPase, prokaryotes and chloroplasts	Energy Production & Oxidative phosphorylation
M00620	Incomplete reductive citrate cycle, acetyl-CoA => oxoglutarate	Energy Production & Oxidative phosphorylation
M00144	NADH:quinone oxidoreductase, prokaryotes	Energy Production & Oxidative phosphorylation
M00377	Reductive acetyl-CoA pathway (Wood-Ljungdahl pathway)	Energy Production & Oxidative phosphorylation
M00173	Reductive citrate cycle (Arnon-Buchanan cycle)	Energy Production & Oxidative phosphorylation
M00165	Reductive pentose phosphate cycle (Calvin cycle)	Energy Production & Oxidative phosphorylation
M00552	D-galactonate degradation, De Ley-Doudoroff pathway, D-galactonate => glycerate-3P	Hydrolysis of Polymers and CAZY
M00631	D-Galacturonate degradation (bacteria)	Hydrolysis of Polymers and CAZY
M00061	D-Glucuronate degradation	Hydrolysis of Polymers and CAZY
M00632	Galactose degradation, Leloir pathway, galactose => alpha-D-glucose-1P	Hydrolysis of Polymers and CAZY
M00014	Glucuronate pathway (uronate pathway)	Hydrolysis of Polymers and CAZY
M00066	Lactosylceramide biosynthesis	Hydrolysis of Polymers and CAZY
M00554	Nucleotide sugar biosynthesis, galactose => UDP-galactose	Hydrolysis of Polymers and CAZY
M00549	Nucleotide sugar biosynthesis, glucose => UDP-glucose	Hydrolysis of Polymers and CAZY
M00307	Pyruvate oxidation, pyruvate => acetyl-CoA	Hydrolysis of Polymers and CAZY
M00633	Semi-phosphorylative Entner-Doudoroff pathway, gluconate => glycerate-3P	Hydrolysis of Polymers and CAZY
M00565	Trehalose biosynthesis, D-glucose 1P => trehalose	Hydrolysis of Polymers and CAZY
M00531	Assimilatory nitrate reduction, nitrate => ammonia	Nitrogen Cycle
M00529	Denitrification, nitrate => nitrogen	Nitrogen Cycle
M00530	Dissimilatory nitrate reduction, nitrate => ammonia	Nitrogen Cycle
M00615	Nitrate assimilation	Nitrogen Cycle
M00175	Nitrogen fixation, nitrogen => ammonia	Nitrogen Cycle
M00049	Adenine ribonucleotide biosynthesis, IMP => ADP,ATP	Nucleic Acid Metabolism
M00260	DNA polymerase III complex, bacteria	Nucleic Acid Metabolism
M00050	Guanine ribonucleotide biosynthesis IMP => GDP,GTP	Nucleic Acid Metabolism
M00048	Inosine monophosphate biosynthesis, PRPP + glutamine => IMP	Nucleic Acid Metabolism
M00005	PRPP biosynthesis, ribose 5P => PRPP	Nucleic Acid Metabolism
M00546	Purine degradation, xanthine => urea	Nucleic Acid Metabolism
M00046	Pyrimidine degradation, uracil => beta-alanine, thymine => 3-aminoisobutanoate	Nucleic Acid Metabolism
M00053	Pyrimidine deoxyribonuleotide biosynthesis, CDP/CTP => dCDP/dCTP,dTDP/dTTP	Nucleic Acid Metabolism
M00052	Pyrimidine ribonucleotide biosynthesis, UMP => UDP/UTP,CDP/CTP	Nucleic Acid Metabolism
M00183	RNA polymerase, bacteria	Nucleic Acid Metabolism
M00051	Uridine monophosphate biosynthesis, glutamine (+ PRPP) => UMP	Nucleic Acid Metabolism
M00742	Aminoglycoside resistance, protease FtsH	Stress Response & Resistance
M00743	Aminoglycoside resistance, protease HtpX	Stress Response & Resistance
M00450	BaeS-BaeR (envelope stress response) two-component regulatory system	Stress Response & Resistance
M00512	CckA-CtrA/CpdR (cell cycle control) two-component regulatory system	Stress Response & Resistance
M00506	CheA-CheYBV (chemotaxis) two-component regulatory system	Stress Response & Resistance
M00507	ChpA-ChpB/PilGH (chemosensory) two-component regulatory system	Stress Response & Resistance
M00520	ChvG-ChvI (acidity sensing) two-component regulatory system	Stress Response & Resistance
M00452	CusS-CusR (copper tolerance) two-component regulatory system	Stress Response & Resistance
M00478	DegS-DegU (multicellular behavior control) two-component regulatory system	Stress Response & Resistance
M00445	EnvZ-OmpR (osmotic stress response) two-component regulatory system	Stress Response & Resistance
M00378	F420 biosynthesis	Stress Response & Resistance
M00524	FixL-FixJ (nitrogen fixation) two-component regulatory system	Stress Response & Resistance
M00729	Fluoroquinolone resistance, gyrase-protecting protein Qnr	Stress Response & Resistance
M00497	GlnL-GlnG (nitrogen regulation) two-component regulatory system	Stress Response & Resistance
M00499	HydH-HydG (metal tolerance) two-component regulatory system	Stress Response & Resistance
M00454	KdpD-KdpE (potassium transport) two-component regulatory system	Stress Response & Resistance
M00460	MprB-MprA (maintenance of persistent infection) two-component regulatory system	Stress Response & Resistance
M00461	MtrB-MtrA (osmotic stress response) two-component regulatory system	Stress Response & Resistance
M00444	PhoQ-PhoP (magnesium transport) two-component regulatory system	Stress Response & Resistance
M00434	PhoR-PhoB (phosphate starvation response) two-component regulatory system	Stress Response & Resistance
M00511	PleC-PleD (cell fate control) two-component regulatory system	Stress Response & Resistance
M00523	RegB-RegA (redox response) two-component regulatory system	Stress Response & Resistance
M00517	RpfC-RpfG (cell-to-cell signaling) two-component regulatory system	Stress Response & Resistance
M00443	SenX3-RegX3 (phosphate starvation response) two-component regulatory system	Stress Response & Resistance
M00473	UhpB-UhpA (hexose phosphates uptake) two-component regulatory system	Stress Response & Resistance
M00087	beta-Oxidation	Sugar Utilization and Fatty Acid Oxidation
M00086	beta-Oxidation, acyl-CoA synthesis	Sugar Utilization and Fatty Acid Oxidation
M00862	beta-Oxidation, peroxisome, tri/dihydroxycholestanoyl-CoA => choloyl/chenodeoxycholoyl-CoA	Sugar Utilization and Fatty Acid Oxidation
M00861	beta-Oxidation, peroxisome, VLCFA	Sugar Utilization and Fatty Acid Oxidation
M00004	Pentose phosphate pathway (Pentose phosphate cycle)	Sugar Utilization and Fatty Acid Oxidation
M00580	Pentose phosphate pathway, archaea, fructose 6P => ribose 5P	Sugar Utilization and Fatty Acid Oxidation
M00007	Pentose phosphate pathway, non-oxidative phase, fructose 6P => ribose 5P	Sugar Utilization and Fatty Acid Oxidation
M00006	Pentose phosphate pathway, oxidative phase, glucose 6P => ribulose 5P	Sugar Utilization and Fatty Acid Oxidation
M00176	Assimilatory sulfate reduction, sulfate => H2S	Sulfur compounds metabolism
M00596	Dissimilatory sulfate reduction, sulfate => H2S	Sulfur compounds metabolism
M00579	Phosphate acetyltransferase-acetate kinase pathway, acetyl-CoA => acetate	Sulfur compounds metabolism
M00595	Thiosulfate oxidation by SOX complex, thiosulfate => sulfate	Sulfur compounds metabolism
M00254	ABC-2 type transport system	Transporters
M00201	alpha-Glucoside transport system	Transporters
M00237	Branched-chain amino acid transport system	Transporters
M00256	Cell division transport system	Transporters
M00215	D-Xylose transport system	Transporters
M00669	gamma-Hexachlorocyclohexane transport system	Transporters
M00259	Heme transport system	Transporters
M00240	Iron complex transport system	Transporters
M00252	Lipooligosaccharide transport system	Transporters
M00320	Lipopolysaccharide export system	Transporters
M00250	Lipopolysaccharide transport system	Transporters
M00255	Lipoprotein-releasing system	Transporters
M00670	Mce transport system	Transporters
M00189	Molybdate transport system	Transporters
M00606	N,N'-Diacetylchitobiose transport system	Transporters
M00188	NitT/TauT family transport system	Transporters
M00209	Osmoprotectant transport system	Transporters
M00239	Peptides/nickel transport system	Transporters
M00222	Phosphate transport system	Transporters
M00210	Phospholipid transport system	Transporters
M00258	Putative ABC transport system	Transporters
M00207	Putative multiple sugar transport system	Transporters
M00236	Putative polar amino acid transport system	Transporters
M00221	Putative simple sugar transport system	Transporters
M00193	Putative spermidine/putrescine transport system	Transporters
