# Supplementary material for: Metagenome-assembled genome distribution and key functionality highlight importance of aerobic metabolism in Svalbard permafrost
Source: FEMS Microbiol Ecol. 2020 Apr 17;96(5):fiaa057. doi: 10.1093/femsec/fiaa057 (PMC7174036; doi:10.1093/femsec/fiaa057)
Supplement: fiaa057_Supplemental_Files [file fiaa057_supplemental_files.zip › Table_S4.xlsx]

## Sheet: Table.S3
Feature ID	Type	Function	Length	Contig Name
Chloroflexi_MAG_metabat.179.RAST.CDS.700	gene	Xylulose kinase (EC 2.7.1.17)	1449	k127_713037
Chloroflexi_MAG_metabat.179.RAST.CDS.1980	gene	D-xylose transport ATP-binding protein XylG	816	k127_2612503
Chloroflexi_MAG_metabat.179.RAST.CDS.1981	gene	Xylose ABC transporter, permease protein XylH	1320	k127_2612503
Chloroflexi_MAG_metabat.179.RAST.CDS.1982	gene	Xylose ABC transporter, periplasmic xylose-binding protein XylF	1110	k127_2612503
Chloroflexi_MAG_metabat.179.RAST.CDS.1296	gene	Beta-hexosaminidase (EC 3.2.1.52)	1242	k127_1303888
Chloroflexi_MAG_metabat.179.RAST.CDS.1376	gene	Beta-hexosaminidase (EC 3.2.1.52)	1593	k127_1761644
Chloroflexi_MAG_metabat.179.RAST.CDS.782	gene	Beta-hexosaminidase (EC 3.2.1.52)	1842	k127_854051
Chloroflexi_MAG_metabat.179.RAST.CDS.1252	gene	N-Acetyl-D-glucosamine ABC transport system, permease protein 2	1083	k127_1054772
Chloroflexi_MAG_metabat.179.RAST.CDS.1253	gene	N-Acetyl-D-glucosamine ABC transport system, permease protein 1	963	k127_1054772
Chloroflexi_MAG_metabat.179.RAST.CDS.1861	gene	N-Acetyl-D-glucosamine ABC transport system, permease protein 2	939	k127_2270236
Chloroflexi_MAG_metabat.179.RAST.CDS.1862	gene	N-Acetyl-D-glucosamine ABC transport system, permease protein 1	945	k127_2270236
Chloroflexi_MAG_metabat.179.RAST.CDS.1631	gene	carbon monoxide dehydrogenase E protein	1401	k127_2237853
Chloroflexi_MAG_metabat.179.RAST.CDS.1245	gene	L-lactate dehydrogenase (EC 1.1.2.3)	1098	k127_1054772
Chloroflexi_MAG_metabat.179.RAST.CDS.1191	gene	Aconitate hydratase (EC 4.2.1.3)	2865	k127_1054772
